# Supplementary material for: Comparative genomics of high grade neuroendocrine carcinoma of the cervix
Source: PLoS One. 2020 Jun 16;15(6):e0234505. doi: 10.1371/journal.pone.0234505 (PMC7297329; doi:10.1371/journal.pone.0234505)
Supplement: S1 Table — (XLSX) [file pone.0234505.s001.xlsx]

## Sheet: Sheet1
Supplementary Table 2	Whole exome sequencing summary of high grade neuroendocrine carcinoma of the cervix cohort.
sample_name	source	normal_type	matched_normal	tumor_total_reads(million)	tumor_mapping_rate(%)	tumor_duplicate_rate(%)	tumor_mean_target_coverage(X)	normal_total_reads(million)	normal_mapping_rate(%)	normal_duplicate_rate(%)	normal_mean_target_coverage(X)	tumor_purity_sequenza	tumor_ploidy_sequenza	HPV_detect	HPV_subtype	HPV_breakpoint	HPV_integration_site	frameshift_indel	nonframeshift_indel	missense_snv	nonoding_snv	nonsense_snv	synonymous_snv	total_nonsilent_mutations	total_mutations	tumor_base_coverage	mutations_per_Mb
NECC001	MDACC	NormalBlood	yes	238.35	97.09	17.44	193.67	80.73	97.37	10.53	71.03	0.62	5.3	Yes	HPV18	Not Detected	NA	1	2	53	95	4	16	60	171	79139668	2.16074
NECC002	UWMC	NormalTissue	yes	261.87	97.02	19.26	208.14	100	97.19	14.5	84.16	0.1	2.2	No	NA	NA	NA	0	0	37	71	4	13	41	125	83992845	1.48822
NECC003	MDACC	NormalBlood	yes	345.34	96.87	20.2	265.65	107.19	97.27	11.44	92.54	0.94	2	Yes	HPV18	Detected	8q24	2	5	90	206	8	41	105	352	87216556	4.03593
NECC004	MDACC	NormalBlood	yes	367.73	96.91	16.96	295.4	104.16	97.31	9.73	92.03	0.89	4.2	No	NA	NA	NA	6	2	166	350	18	63	192	605	87154269	6.94171
NECC005	MDACC	NormalBlood	yes	306.32	97.07	16.12	250.07	99.79	97.28	10.19	86.87	0.74	2.1	No	NA	NA	NA	0	2	30	73	0	20	32	125	86217571	1.44982
NECC006	UWMC	NormalTissue	yes	171.72	97.06	13.18	146.54	127.62	97.06	12.83	108.71	0.1	2.8	Yes	HPV18	Detected	8q24	0	0	41	57	3	12	44	113	80465233	1.40433
NECC008	MDACC	NormalBlood	yes	202.76	97.14	14.21	170.36	113.65	97.16	13.5	95.37	0.18	3.9	Yes	HPV16	Not Detected	NA	4	2	36	64	5	22	47	133	82528336	1.61157
NECC009	MSKCC	NormalBlood	yes	188.4	97.21	13.26	159.21	88.98	97.23	11.56	76.7	0.17	2.7	Yes	HPV18	Detected	8q24	3	2	19	44	3	5	27	76	79474805	0.956278
NECC010	MSKCC	NormalBlood	yes	322.4	96.79	15.41	262.18	123.38	97.35	15.16	101.79	0.97	4.1	Yes	HPV18	Detected	14q13	2	3	57	99	2	19	64	182	88328452	2.06049
NECC011	MSKCC	NormalBlood	yes	295.12	97.04	17.77	235.84	129.79	97.49	14.38	108.25	0.96	2.3	No	NA	NA	NA	3	4	13	85	2	13	22	120	87925551	1.36479
NECC012	MDACC	NormalBlood	yes	173.62	97.34	13.29	148.09	115.32	97.35	12.69	98.97	0.73	4	Yes	HPV18	Not Detected	NA	0	1	34	51	2	19	37	107	80242240	1.33346
NECC013	UWMC	NormalBlood	yes	280.49	97.12	15.26	231.45	111.17	97.71	11.38	96.03	0.96	2.1	No	NA	NA	NA	26	9	620	783	29	341	684	1808	86506453	20.9002
NECC014	MDACC	NormalBlood	yes	280.74	96.95	15.9	228.06	161.45	97.28	19.29	134.54	0.79	2	No	NA	NA	NA	1	1	38	95	6	12	46	153	89756231	1.70462
NECC015	MDACC	NormalBlood	yes	159.34	97.11	12.48	138.01	116.82	97.51	11.18	99.96	0.86	2	No	NA	NA	NA	1	2	71	79	4	26	78	183	77695118	2.35536
NECC017	UWMC	CommonNormal	no	304.35	97.16	14.68	252.44	NA	NA	NA	NA	0.86	2.8	Yes	HPV16	Detected	8q24; 20q11	12	8	337	945	8	217	365	1527	91957240	16.6055
